# Supplementary material for: Niacin restriction with NAMPT-inhibition is synthetic lethal to neuroendocrine carcinoma
Source: Nat Commun. 2023 Dec 13;14:8095. doi: 10.1038/s41467-023-43630-3 (PMC10719245; doi:10.1038/s41467-023-43630-3)
Supplement: Supplementary file 4 — Suppementary Data 1 [file 41467_2023_43630_MOESM4_ESM.xlsx]

## Sheet: Sheet1
Supplementary Data table. qRT-PCR analysis
Assays using UPL (Roche)
Target	Sense	Anti-sense	Probe
NCAM	5'-agacgcagccagtccaag-3'	5'-tgcttgatcaggttcactttaataga-3'	UPL #55
SYP	5'-ggaaatccaactccagggtta-3'	5'-actgtcctctctaccccaagc-3'	UPL #13
CHGA	5'-caaaccgcagaccagagg-3'	5'-tccagctctgcttcaatgg-3'	UPL #17
YAP	5'-gacgaccaatagctcagatcct-3'	5'-ccactgtctgtactctcatctcg-3'	UPL #59
RN18s	5'-gcaattattccccatgaacg-3'	5'-gggacttaatcaacgcaagc-3'	UPL #48
ACTB	5'-ccaaccgcgagaagatga-3'	5'-tccatcacgatgccagtg-3'	UPL #64
GAPDH	5'-acgggaagcttgtcatcaat-3'	5'-catcgccccacttgatttt-3'	UPL #9
QPRT	5'-gctggtgatggtgaaggataac-3'	5'-ctgcattccacttccacctt-3'	UPL #49
NMRK1	5'-ccatatgaagaatgtaaaaggagga-3'	5'-ctttagatacatgggccacaca-3'	UPL #75
NMRK2	5'-caaggctcctctgtttcagc-3'	5'-atggcctccatgtccaga-3'	UPL #60
PKM1	5'-ctatcctctggaggctgtgc-3'	5'-cgcacaagttcttcaaacagc-3'	UPL #46
PKM2	5'-cagccaaaggggactatcct-3'	5'-ttcctcaaataattgcaagtgg-3'	UPL #13
Assays using TaqMan Gene Expression Assay (Thermo Fisher)
Target	Identifier
IDO1	Hs00984148_m1
IDO2	Hs01589373_m1
TDO2	Hs00194611_m1
AFMID	Hs00895838_m1
KMO	Hs00175738_m1
KYNU	Hs01114099_m1
HAAO	Hs00895710_m1
