# Supplementary material for: Niacin restriction with NAMPT-inhibition is synthetic lethal to neuroendocrine carcinoma
Source: Nat Commun. 2023 Dec 13;14:8095. doi: 10.1038/s41467-023-43630-3 (PMC10719245; doi:10.1038/s41467-023-43630-3)
Supplement: Supplementary file 6 — Source Data [file 41467_2023_43630_MOESM6_ESM.xlsx]

## Sheet: Fig. 1
Fig. 1b. Rel NAD (au)			Anti-PAR					Anti-Actin
M1/M1	M2/M2
0.288	0.222
0.252	0.163
0.3	0.189
0.185	0.114
0.175	0.097
0.18	0.095
0.279	0.106
0.264	0.103
0.29	0.102
Fig. 1c. Rel NAD (au)
Hrs	M1/M1						M2/M2
0	0.19	0.13	0.26	0.59	0.47	0.43	0.17	0.21	0.52	0.51	0.28	0.21
4	0.31	0.81	0.96	0.52	0.61		0.12	0.28	0.36	0.16
8	0.15	0.74	0.79	0.23	0.53		0.4	0.3	0.45	0.27	0.39
Fig. 1e. Isotopomer abundance (%)
Hrs	#1	#2
0	0	0
2	53	55.8
4	64.6	55.5
24	97.8	86.3
Fig. 1f. 15N-NAD (au)
M1/M1	M2/M2
0.15	0
0.41	0.14
0.46	0.19
0.24	0
0.3
Fig. 1g.
Rel PPRP (au)			13C-PRPP, m+5 (au)
M1/M1	M2/M2		M1/M1	M2/M2
0.0351	0.0285		0.03	0.026
0.0299	0.0174		0.026	0.016
0.0491	0.0106		0.041	0.009
0.0642	0.0062		0.053	0.006
0.0696	0.0377		0.055	0.03
0.0643	0.0338		0.05	0.027
Fig. 1h.
Rel ATP (au)			13C-ATP, m+5 (au)
M1/M1	M2/M2		M1/M1	M2/M2
0.48	0.75		0.21	0.34
0.66	0.99		0.35	0.45
1.4	0.44		0.59	0.2
1.4	0.34		0.55	0.18
1.4	0.34		0.64	0
1.3	0.64		0.63	0.29

## Sheet: Fig. 2
Fig. 2b. Rel NADt (%)
NTC	NAMPT	NAPRT	QPRT	NADSYN1
118.7	56.9	113.8	115.3	109.8
105.6	60.5	109.7	102.9	105.5
104.9	42.5	109.8	103.8	101.4
103.9	30.5	113.2	103.1	104.5
Fig. 2c.
FK866 (fold)			GNE-617 (fold)			TLM-118 (fold)
SCLC	NSCLC		SCLC	NSCLC		SCLC	NSCLC
0.895	5		0.030303	2.191		0.007576	2.0491
0.45	3.31		0.010684	1.21583		0.004274	1.02775
0.66	1.72		0.424242	5.50004		0.39899	4.31305
0.001	0.16		0.075431	6.89496		0.060345	9.38375
0.38	0.35		0.108586	0.356475		0.055556	0.321762
0.01	1.16		0.006667	9.32325		0.006667	7.28935
0.24	3.68		0.1625	2.89071		0.044643	1.81239
0.26	4.24			8.95622			6.79839
Fig. 2d.
Pan-cancer	-0.654487	-0.251107	-0.208609	-1.11893	-1.03868	-0.929228	-0.756518	-1.13999	-1.66062	-1.07592	-1.31439	-1.45286	-0.801166	-1.3673	-1.10379	-1.18506	-1.23077	-0.443449	-0.982757	-0.911097	-1.04079	-0.871415	-1.01414	-1.12117	-1.75164	-0.974785	-0.943726	-1.22479	-0.737679	-0.634813	-0.692815	-1.06278	-1.02829	-1.12169	-1.12305	-0.391745	-1.19699	-1.00093	-1.23691	-0.652917	-0.626799	-1.06889	-0.905541	-1.03293	-1.08346	-0.954278	-0.633394	-0.180826	-0.33387
NSCLC	-0.246391	-0.143838	-0.519105	-0.267607	-1.36267	-0.31635	-0.418926	-0.027917	-0.333588	-0.185602	-0.67379	-0.281775	-0.19878	-0.32815	-0.033583	-0.77746	-1.17007	-0.251251	-0.637067	-0.228934	-0.153863	-0.543959	-0.33299	-1.38696	-0.239502	-0.346967	-0.277002	-0.039686	-0.266108	-0.090643	-0.444562	-0.232064	-0.286095	-0.219068	-0.263688	-0.261449	-0.163448	-1.08825	-0.72042	-0.151356	-0.120934	-0.095763	-0.2743	-0.196831	-0.650055	-0.329475	-0.24941	-0.69363	-0.086054
SCLC	-0.973714	-0.740213	-1.54213	-0.003502	-0.646583	-0.536104	-0.923551	-1.38357	-0.767614	-1.405	-0.348007	-1.05545	-0.408472	-0.382254	-0.308151	-0.42928	-0.700671	-0.985747	-1.2955
Fig. 2e. Rel NADt (%)
Hrs	87-5	H209	Lu139	MS-1
0	100	100	100	100
12	36.3	31.3	32.1	18.7
24	9.7	11.4	8.3	6.9
48	2.9	5.7	3.6	4.4
Fig. 2h. Rel ATP (% to CTRL)
CTRL	KA
100	52.8
100	35.1
100	32.6
100	72.7
100	15.5
[truncated: 1,005 more columns]

## Sheet: Fig. 3
Fig. 3a. Rel NAD (% to CTRL)				Fig. 3b. Rel ATP (% to CTRL)
SCLC	NSCLC			SCLC	NSCLC
2.9	16			38.6	88.1
5.7	4.8			1.7	137.4
3.6	25.5			14.7	49.4
4.4	7.2			1	111.8
	46.6				119
	9.1				152.2
	18.8				57.8
Fig. 3c.
Adenylate energy charge					Guanylatelate energy charge
SCLC	SCLC + FK866	NSCLC	NSCLC + FK866		SCLC	SCLC + FK866	NSCLC	NSCLC + FK866
0.77	0.71	0.75	0.52		0.84	0.71	0.83	0.52
0.88	0.54	0.4	0.53		0.86	0.31	0.32	0.51
0.76	0.59	0.78	0.63		0.79	0.52	0.77	0.55
0.86	0.47	0.67	0.77		0.85	0.31	0.63	0.75
		0.87	0.9				0.89	0.9
		0.65	0.73				0.61	0.73
		0.54	0.58				0.8	0.78
Fig. 3e. mRNA levels (TPM)
Type	SCLC	SCLC	SCLC	SCLC	SCLC	SCLC	SCLC	SCLC	SCLC	SCLC	SCLC	SCLC	SCLC	SCLC	SCLC	SCLC	SCLC	SCLC	SCLC	SCLC	SCLC	SCLC	SCLC	SCLC	SCLC	SCLC	SCLC	SCLC	SCLC	SCLC	SCLC	SCLC	SCLC	SCLC	SCLC	SCLC	SCLC	SCLC	SCLC	SCLC	SCLC	SCLC	SCLC	SCLC	SCLC	SCLC	SCLC	SCLC	SCLC
ID	ACH-000803	ACH-000382	ACH-000257	ACH-000187	ACH-000695	ACH-000508	ACH-000743	ACH-000530	ACH-000594	ACH-000749	ACH-000844	ACH-000698	ACH-000703	ACH-000515	ACH-001549	ACH-000866	ACH-000514	ACH-000780	ACH-000523	ACH-000129	ACH-000830	ACH-000506	ACH-000179	ACH-000431	ACH-000559	ACH-000586	ACH-000870	ACH-000752	ACH-000729	ACH-000298	ACH-000394	ACH-000290	ACH-000639	ACH-000525	ACH-000399	ACH-000610	ACH-000912	ACH-000800	ACH-000871	ACH-000816	ACH-000767	ACH-000358	ACH-000355	ACH-000292	ACH-000297	ACH-000670	ACH-000659	ACH-001386	ACH-000790
TDO2	0.0703893	0.0285692	0.189034	0	0.0285692	0	0.0143553	0.62293	1.75275	0.0285692	3.93263	0.214125	0	0.137504	0	0.0143553	0	0.238787	0	1.67807	0	0	0.176323	0	0	0	0	3.12928	0.0426443	0	0	0	0.0143553	0.0285692	0.189034	1.28688	2.99277	0.0703893	0	0	0	0	0	0.0285692	0.163499	0.748461	0	0.0143553	0.748461
IDO1	0.0565835	0.0426443	0.0285692	0.124328	0	0.111031	0.15056	0.584963	0.0840643	0	0	0.238787	0.0565835	0.0703893	0	4.08406	0.0565835	0.0426443	0	0.201634	0	0	0.0565835	0.0285692	0	0.0703893	0.137504	0.485427	0.0703893	0.0565835	0.0840643	0.0426443	0	0	3.65306	0.0426443	0	0.0143553	0.0565835	0.0426443	0.0426443	0.0285692	0.0143553	0.0703893	0.201634	0	0.238787	0.0703893	0.0703893
IDO2	0	0	0	0	0	0	0	0.214125	0	0	0.0426443	0	0	0	0	0	0	0	0	0	0	0	0	0	0.0143553	0	0.0285692	0	0	0	0	0.0143553	0.0143553	0	0.495695	0	0	0	0	0	0	0.0143553	0	0	0	0.0976108	0.0285692	0	0
AFMID	5.11853	5.89918	6.82273	6.84775	5.8189	6.04111	4.17951	5.45286	5.02281	6.68916	6.26454	4.99548	5.38785	5.93499	6.62746	4.95	4.96993	4.62293	5.75676	4.96347	5.50906	5.18864	5.05745	7.46826	6.29057	5.85699	5.39369	3.69488	6.26735	4.916	6.43012	5.34979	6.72383	6.15704	5.76102	4.64212	5.42257	6.43962	5.93522	7.22023	6.1811	4.904	6.01078	5.10308	5.2604	4.80529	6.55888	6.88947	6.00158
KMO	0.163499	0.201634	0.555816	0.176323	0.0703893	0.275007	0.0426443	0.189034	0.163499	0	0.0976108	0.124328	0.214125	0.226509	0	0.201634	0.0703893	0.0285692	0.111031	0.124328	0.15056	0.411426	0.163499	0.0426443	0.137504	0.214125	0.485427	0.0143553	0.189034	0	0.201634	0.0840643	0.0565835	0.0976108	0.0565835	0.286881	0.0143553	0.124328	0.0426443	0.0285692	0.0285692	0	0.0565835	0.0565835	0.411426	0.0285692	0.0840643	0.0143553	0.0976108
KYNU	0.163499	0.0976108	0.321928	0.226509	0.0143553	0.443607	0.111031	0.713696	0.432959	0.0703893	1.17632	1.34483	0.321928	0.226509	0	1.97085	0.0565835	0.15056	0.137504	0.124328	0.0976108	0.0840643	0.0840643	0.443607	0.0976108	0.137504	0.189034	2.54844	0.163499	0.0426443	0.176323	0.0565835	0.356144	0.298658	0.0285692	0.594549	0.321928	0.124328	0.163499	0.0703893	0.111031	0.15056	0.226509	0.0565835	0.163499	0.15056	0.0840643	0.0426443	0.226509
HAAO	0.189034	2.42223	0.454176	0.0565835	0.0976108	0.695994	0.505891	3.28836	0.298658	0.389567	3.1127	0.344828	1.64616	1.65076	0	0.226509	0.286881	0.0565835	0.0703893	0	0	0.124328	0.722466	0.0565835	0.201634	1.7866	0.263034	0.516015	0	0.163499	0.0426443	1.59455	0.298658	0.189034	0.176323	1.42223	0.963474	0.111031	1.64616	0.250962	1.16993	0.214125	0.0565835	0.137504	0.0840643	0.0565835	0.782409	0.367371	0.0565835
QPRT	6.08321	1.70929	4.0781	5.83971	0.956057	3.10936	0.454176	7.4082	1.95606	5.22882	7.12557	5.68285	0.356144	2.9222	1.89918	2.07382	1.81967	0.411426	0.400538	4.95	3.82171	4.17871	1.88753	1.01436	4.337	2.6893	0.400538	0.526069	4.69321	1.46467	0.250962	1.13093	7.1374	2.67582	0.238787	6.6311	4.07211	1.68257	5.4219	6.49857	5.79623	2.85997	6.19908	6.7765	2.17632	6.80361	6.93617	2.80941	6.04089
ACMSD	0.214125	0.31034	0.201634	0.400538	0.263034	0.378512	0.0285692	0.238787	0.250962	0.275007	1	0.263034	0.739848	0.526069	0	0.189034	0.263034	0.356144	0.0840643	0.782409	0.189034	0.201634	0.443607	0.275007	0.62293	0.62293	0.15056	0.163499	0.748461	0.201634	0.189034	0.545968	0.0426443	0.575312	0.137504	0.400538	0.0976108	0.0285692	0.15056	0.298658	0.214125	0.475085	0.495695	0.15056	0.15056	0.0703893	0.464668	0.0285692	0.0426443
ALDH8A1	1.09761	0.378512	1.22033	2.31904	0.632268	1.39506	0.321928	0.378512	0.163499	0.0285692	0.298658	0.963474	0.250962	0.978196	1.13093	2.25399	0.505891	0.526069	1.91456	0.773996	0.83996	1.48543	0.799087	0.226509	1.21412	1.45943	1.0072	0.485427	1.04963	0.613532	1.74846	0.847997	0.83996	0.201634	0.555816	0.250962	0.137504	0.757023	0.0976108	0.526069	0.475085	0.475085	0.124328	1.71809	0.411426	0.356144	0.678072	0.422233	0.238787
Fig. 3f. mRNA levels (TPM)
TDO2	SCLC	0.070389	0.028569	0.189034	0	0.028569	0	0.014355	0.62293	1.75275	0.028569	3.93263	0.214125	0	0.137504	0	0.014355	0	0.238787	0	1.67807	0	0	0.176323	0	0	0	0	3.12928	0.042644	0	0	0	0.014355	0.028569	0.189034	1.28688	2.99277	0.070389	0	0	0	0	0	0.028569	0.163499	0.748461	0	0.014355
	NSCLC	0.422233	1.77821	0.176323	3.16511	1.20789	0.790772	0.111031	0.070389	0.516015	0.910733	0.014355	1.20163	1.07724	0.250962	0.014355	0.028569	1.85997	0.15056	0.704872	2.54597	0.137504	0	1.91073	2.69822	0.028569	2.19535	1.28096	1.54102	0.555816	0.111031	1.18903	0.695994	0.678072	0.028569	1.12433	0.137504	0	0.286881	1.76128	0.641546	0	2.54597	0.485427	0.124328	0.111031	0.722466	0.739848	0.084064
KMO	SCLC	0.163499	0.201634	0.555816	0.176323	0.070389	0.275007	0.042644	0.189034	0.163499	0	0.097611	0.124328	0.214125	0.226509	0	0.201634	0.070389	0.028569	0.111031	0.124328	0.15056	0.411426	0.163499	0.042644	0.137504	0.214125	0.485427	0.014355	0.189034	0	0.201634	0.084064	0.056584	0.097611	0.056584	0.286881	0.014355	0.124328	0.042644	0.028569	0.028569	0	0.056584	0.056584	0.411426	0.028569	0.084064	0.014355
	NSCLC	0.014355	0.250962	0.201634	0.15056	1.70929	0.124328	0.137504	0.028569	0.31034	0.111031	0.014355	0.056584	0.056584	0.536053	4.25096	0.275007	0.163499	0.084064	0.097611	0.056584	0.189034	0.042644	0.070389	0.250962	0.137504	0.137504	1.76977	0.594549	0.084064	1.69599	0.757023	0.084064	0.31034	0.575312	0.163499	0.516015	0.028569	0.097611	0.097611	0.124328	0.070389	0.124328	0.056584	0.367371	0.014355	0.201634	0.028569	0.084064
KYNU	SCLC	0.163499	0.097611	0.321928	0.226509	0.014355	0.443607	0.111031	0.713696	0.432959	0.070389	1.17632	1.34483	0.321928	0.226509	0	1.97085	0.056584	0.15056	0.137504	0.124328	0.097611	0.084064	0.084064	0.443607	0.097611	0.137504	0.189034	2.54844	0.163499	0.042644	0.176323	0.056584	0.356144	0.298658	0.028569	0.594549	0.321928	0.124328	0.163499	0.070389	0.111031	0.15056	0.226509	0.056584	0.163499	0.15056	0.084064	0.042644
	NSCLC	0.176323	8.04314	0.356144	0.367371	5.97476	0.925999	5.40088	3.02325	4.28614	5.86394	0.084064	0.555816	3.80632	1.32193	6.17233	3.99096	1.70044	3.68145	6.73118	6.97097	8.39635	0.111031	8.30447	0.31034	0.454176	0	5.13586	2.56072	0.137504	0.782409	0.790772	6.66704	4.03122	5.39609	0.704872	3.17313	0.516015	5.20203	4.7137	1.65077	1.01435	3.42761	1.83188	3.55459	1.58496	4.70984	0.176323	5.25814
Fig. 3g.
Anti-KYNU			Anti-QPRT		Anti-HSP60
Fig. 3h. Rel NAD (%)
NTC	KYNU	QPRT	NTC + FK866	KYNU + FK866	QPRT + FK866
100	90.2	74	48.8	44.2	27.8
100	80.8	84	44.4	41.1	32.4
100	86.6	79	40.5	38.6	30
Fig. 3i.
Anti-Flag			Anti-QPRT			Anti-HSP60
Fig. 3j.
87-5 (pmol/ug protein)					H209 (pmol/ug protein)
EV	EV/FK	QPRT	QPRT/FK		EV	EV/FK	QPRT	QPRT/FK
2.75	0.16	3.64	1.34		1.66	0	3.46	1.6
2.66	0.16	3.52	1.37		1.71	0	3.36	1.3
2.7	0.2	3.39	1.21		1.85	0	3.49	1.41
		3.4	1.36				3.38	1.32
Fig. 3k.
87-5 (fold)					H209 (fold)
EV	EV/FK	QPRT	QPRT/FK		EV	EV/FK	QPRT	QPRT/FK
2.77	0.03	2.73	2.57		4.09071	0.278009	3.28064	2.23084
2.9	0.16	2.34	2.45		4.28929	0.317725	3.49935	2.23084
2.65	0.03	2.47	2.76		4.17014	0.198578	2.97445	2.23084
					4.13043		3.10568
[truncated: 136 more columns]

## Sheet: Fig. 4
Fig. 4b.
Rel NCAM mRNA			Rel SYP mRNA
CTRL	+ DOX		CTRL	+ DOX
0.001	1.39		0.035	1.354
0.01	0.85		0.079	1.032
0.02	0.95		0.084	0.605
				1.048
Fig. 4c. PKM1/PKM2 (au)
CTRL	+ DOX
0.52	1.31
0.26	1.51
0.47	2.32
0.98	1.45
	1.58
	1.47
	1.22
Fig. 4d.
KYNU mRNA (log2[fold])			HAAO mRNA (log2[fold])
CTRL	+ DOX		CTRL	+ DOX
0.09	-2.02		0.8	-1.57
0.78	-1.45		1.08	-0.86
0.93	-0.89		0.62	-1.43
1.94	-0.93		1.11	-0.95
	-1.53			-1.02
	-0.87			-0.67
	-1.23			-0.9
	-1.08			0.02
Fig. 4e. Rel NAD (%)
wo DOX		+ DOX
Veicle	FK866	Veicle	FK866
100	38.9	97.9	6.5
100	40.8	104.4	0.3
100	41.2	98.1	2.4
100	49.5	110.4	2.5
Fig. 4f. Rel ATP (%)
wo DOX		+ DOX
Veicle	FK866	Veicle	FK866
100	59	96	0
100	62.1	198.6	0
100	77.6	118.5	51.2
Fig. 4g. PKM1/PKM2 ratio (au)
	PKM1/PKM2
VCap	0.77
22Rv1	0.89
LNCaP	0.92
DU145	0.54
PC3	1.02
KUCaP13	3.53
LASCPC-01	1.19
H660	2.21
87-5	5.25
Lu139	4.1
Fig. 4h. PKM1/PKM2 ratio (au)
NEPCa	Other PCas
3.53	0.77
1.19	0.89
2.21	0.92
	0.54
	1.02
Fig. 4i. Change in cell number (vs day 0)
VCaP	22Rv1	LNCaP	DU145	PC3	KUCaP13	LASCLC-01	NCI-H660	293T	IMR-90	RPE-1	TIG3
1.96	2.69	2.67	2.35	0.75	0	0	0.13	2.23	2.54	1.61	1.93
2.01	2.61	2.7	2.26	1.05	0	0	0.23	2.1	2.04	1.6	2.21
2.03	2.47	2.72	2.35	0.74			0.06	1.8	2.27	1.58	2
				0.65
				0.9
				0.89
				0.89
Fig. 4j. Rel change in cell number (fold)
NEPCa	Other PCas
0	0.84
0	2.59
0.14	2.32
	2.7
	2
Fig. 4k. Rel change in cell number (fold)
SCLC	NEPCa	Non-transformed
0.895	0	1.6
0.45	0	2.26
0.66	0.14	2.04
0.001		2.04
0.38
0.01
0.24
0.26

## Sheet: Fig. 5
Fig. 5a. Charges in tumor vol (%)
Normal diet	Normal diet + GNE	NFD + GNE	WFD + GNE
597.3	432.1	-54.6	165
534.1	387.4	-75.1	122.5
510.4	351.5	-87.4	117.7
475.1	282.7	-90.1	-1.6129
468.3	203.5	-100	-11.5
451.6	167.8	-100	-34.6
414.7	157.3
377.4	151.7
Fig. 5b. NAD (pmol/μg protein)
CTRL	NFD	GNE	Combo
2.44	2.01	0.55	0.49
2.36	2.52	0.68	0.47
2.12	2.2	0.66	0.37
2.07	2.09	0.79	0.37
	2.19	0.57	0.3
	2.01	1.17	0.5
		1.05	0.46
		0.95	0.43
Fig. 5c. Lu-139, Tumor volume (mm^3)
	CTRL						GNE						GNE/NFD
Days	#1	#2	#3	#4	#5	#6	#7	#8	#9	#10	#11	#12	#13	#14	#15	#16	#17	#18	#19	#20
8	46	34	55	45	39	42	51	48	34	36	36	78	52	66	47	32	25	29	54	46
15	73	52	75	38	57	34	40	76	96	34	56	49	39	40	88	23	90	55	81	36
19	91	75	138	86	96	61	45	86	78	54	29	44	29	25	53	29	63	54	32	25
24	127	156	232	137	135	71	66	166	101	80	93	65	25	31	67	23	76	85	0	0
27	150	220	390	188	221	126	129	171	153	61	105	122	20	31	77	0	79	84	0	0
29	262	301	483	307	333	108	98	223	182	116	174	154	25	45	50	0	87	78	0	0
32	267	256	708	433	320	158	155	269	299	150	263	272	34	29	68	28	110	89	30	0
36	497	487	1227	938	551	329	221	441	414	218	490	564	34	38	95	38	227	168	45	31
40							426	680	596	329	560	647	38	77	141	122	330	258	35	40
43													34	88	213	86	714	294	88	32
46													43	143	293	229	664	474	107	41
50													41	138	543	238	1496	1156	138	92
Fig. 5c. NCI-H660, Tumor volume (mm^3)
	CTRL					GNE					GNE/NFD
Days	#1	#2	#3	#4	#5	#6	#7	#8	#9	#10	#11	#12	#13	#14	#15	#16	#17	#18	#19
11	28	18	20	25	69	62	60	12	55	44	51	15	10	54	60	28	65	57	27
15	45	0	26	38	65	53	62	32	32	40	78	20	33	72	70	61	79	40	25
22	45	16	62	38	67	66	99	20	70	74	65	71	61	86	86	63	53	93	48
29	70	55	125	63	146	119	150	54	81	52	89	103	65	106	106	103	154	124	54
35	94	214	179	93	197	59	59	21	41	48	16	20	8	23	49	31	30	25	5
38	138	119	228	139	283	31	26	21	36	48	9	5	0	21	30	18	16	18	0
41	146	262	381	158	220	60	15	15	47	40	8	30	0	10	19	10	9	19	0
45	315	321	381	279	567	76	53	29	71	125	31	21	0	32	25	21	52	18	0
49	290	593	550	487	608	81	98	35	96	188	11	13	0	23	31	0	0	18	0
53	462	625	727	520	641	124	139	33	185	323	16	0	0	36	14	0	0	27	0
57						114	131	0	197	610	12	0	0	0	30	13	0	21	0
Fig. 5c. KUCaP13, Tumor volume (mm^3)
	CTRL				GNE						GNE/NFD										NFD
Days	#1	#2	#3	#4	#5	#6	#7	#8	#9	#10	#11	#12	#13	#14	#15	#16	#17	#18	#19	#20	#21	#22	#23	#24	#25	#26
12	63	131	78	139	145	123	80	100	107	118	69	131	70	173	95	122	101	81	87	157	61	110	96	114	78	151
18	144	300	173	289	296	341	101	150	155	227	93	90	45	85	72	140	67	82	45	205	127	228	86	245	143	295
21	137	442	238	506	557	665	54	82	242	354	70	62	21	40	68	92	87	77	12	54	296	415	127	579	217	517
25	181	666	348	986	1034	1349	132	92	440	699	88	52	33	61	55	97	49	71	10	46	517	684	286	667	356	770
28	287	954	643	956	1087	1176	96	101	607	567	43	54	46	67	56	83	64	70	40	58	511	1073	335	897	731	1130
31											38	45	13	44	49	96	87	77	24	40
36											49	61	26	82	46	58	52	68	15	43
40											58	60	28	60	27	73	72	100	27	48
45											54	100	22	183	44	104	45	59	37	29
50											131	267	42	471	65	97	103	160	49	54
Fig. 5d. GNE-617, Tumor volume (mm^3)
	CTRL										NFD							NAMPTi										Combo
Days	#1	#2	#3	#4	#5	#6	#7	#8	#9	#10	#11	#12	#13	#14	#15	#16	#17	#18	#19	#20	#21	#22	#23	#24	#25	#26	#27	#28	#29	#30	#31	#32	#33	#34	#35	#36	#37	#38	#39
16	143	154	98	74	67	92	117	120	83	116	118	115	41	153	88	117	94	83	95	94	66	113	104	66	160	127	108	47	80	119	115	86	197	99	104	68	54	109	142
19	136	137	168	153	59	94	157	141	146	115	106	134	96	120	143	168	133	156	160	120	123	185	245	107	186	162	119	92	122	148	174	145	274	135	142	88	61	133	107
24	295	351	266	252	124	169	301	303	277	333	213	192	154	155	191	276	276	99	108	167	201	117	106	77	249	112	91	41	78	160	137	78	132	139	162	79	50	111	83
28	285	441	358	343	201	233	343	515	504	559	254	226	320	189	233	359	289	21	43	172	231	51	36	24	47	44	47	23	61	77	78	7	65	14	38	56	33	29	43
31	337	581	486	448	331	433	530	780	559	521	301	312	280	323	262	399	397	31	48	235	270	41	48	69	68	31	62	20	32	85	54	15	59	8	37	101	32	18	15
35	382	790	546	437	445	396	682	1065	640	777	260	530	336	349	277	530	365	66	93	470	390	11	20	60	120	24	60	17	0	48	23	13	63	5	40	109	39	25	45
39	475	1009	618	467	604	585	530	876	715	853	237	581	658	427	304	642	349	76	151	507	426	21	26	78	257	66	125	24	20	35	27	8	14	4	43	117	40	26	48
42	549	1389	700	700	660	849	667	910	827	740	370	658	638	695	435	776	614	131	206	618	573	22	28	129	289	93	237	25	25	27	36	18	13	3	55	200	64	58	144
46	610	1677	764	587	1044	893	682	980	933	968	437	800	838	659	483	820	580	290	416	768	660	39	33	350	595	156	365	99	64	26	42	30	26	2	123	264	55	220	263
49																		411	397	1073	596	42	32	373	499	225	362	142	91	42	39	61	29	25	142	262	37	289	302
53																		453	629	1273	1058	89	77	454	663	350	475	165	113	31	57	78	65	34	183	407	48	354	412
Fig. 5d. TLM-118, Tumor volume (mm^3)
	CTRL								NFD								NAMPTi								Combo
Days	#1	#2	#3	#4	#5	#6	#7	#8	#9	#10	#11	#12	#13	#14	#15	#16	#17	#18	#19	#20	#21	#22	#23	#24	#25	#26	#27	#28	#29	#30	#31	#32
11	46	39	61	56	34	39	30	46	86	52	31	29	48	29	49	47	37	65	48	55	28	74	30	51	61	58	65	30	47	60	47	40
18	163	111	133	219	38	155	88	150	157	87	82	62	177	108	67	105	119	130	150	203	48	125	130	126	100	75	88	38	126	177	77	91
24	252	226	233	240	155	290	139	216	287	221	103	93	177	186	96	214	59	70	77	140	56	48	67	73	66	40	44	28	69	76	34	42
28	347	394	394	470	672	441	216	360	410	242	182	184	388	405	216	284	44	16	35	52	17	32	0	13	25	0	8	0	14	23	14	0
33	720	509	682	625	495	551	297	601	627	466	333	340	558	397	311	547	23	13	34	85	33	45	0	22	0	0	7	8	0	0	13	0
39	1122	654	758	944	996	851	476	773	1058	677	530	515	870	728	478	770	0	0	86	194	40	88	0	0	7	0	0	0	0	0	0	0
43																	19	10	197	153	61	58	19	4	0	29	0	0	0	0	16	0
47																	27	18	310	456	154	278	19	9	0	17	12	3	13	0	11	0
51																	64	66	558	842	235	461	63	86	6	26	27	18	20	12	11	5
55																	78	61	823	1597	567	735	79	50	16	55	58	63	36	12	48	0

## Sheet: Fig. 6
Fig. 6a. Rel cell number (%)
	H660	KUCaP13	LASCPC	87-5	H209	Lu139	T3M12
CTRL	100	100	100	100	100	100	100
FK866 only	7.6	0	0	6.2	0	20.1	0
FK866 + NA	92.4	0	99.2	98.4	102	101	86.4
FK866 + NAR	97.6	98.3	98	99.2	101	92.4	100
FK866 + NR	62.9	30.1	25.5	27.3	25.2	20.1	29
Fig. 6c. Niacin (nM)
Normal diet				NFD
Nam	NA	NR	NAR	Nam	NA	NR	NAR
5512	8	354	239	5536	9	652	21
6340	6	638	129	3191	7	500	14
6240	12	584	318	2673	6	445	14
Fig. 6d.
Anti-NAPRT			Anti-HSP60
Fig. 6e. Rel cell number (%)
	Parental	NAPRT-KO
		+ EV	+ NAPRT
CTRL	100	100	100
FK866 only	6.2	8	14
FK866 + NA	98.4	7	105
FK866 + NAR	99.2	105	110
FK866 + NR	27.3	15	44
Fig. 6f. Tumor volume (mm^3)
Days	CTRL						GNE								GNE/NFD
	#1	#2	#3	#4	#5	#6	#7	#8	#9	#10	#11	#12	#13	#14	#15	#16	#17	#18	#19	#20	#21	#22
13	72	86	38	84	50	72	45	91	56	66	70	99	54	74	71	84	61	51	52	78	99	74
19	119	187	67	180	135	151	48	117	68	62	80	108	107	154	36	62	67	57	32	75	15	55
22	133	197	103	336	149	163	56	225	73	66	89	169	154	203	27	29	73	94	23	23	0	53
24	186	222	75	294	135	225	54	272	73	59	136	138	255	262	28	27	64	92	31	25	0	44
28	326	285	85	515	238	354	99	424	156	150	194	333	355	458	46	88	129	154	40	38	0	72
Fig. 6g. NAD (pmol/μg protein)
CTRL	GNE	Combo	Combo + NAR
1.954	0.392	0.222	0.876
1.815	0.478	0.228	0.931
1.627	0.71	0.146	0.868
1.43	0.503	0.137	0.86
1.709	0.845	0.376	0.668
	0.79	0.65	0.485
	0.573	0.472	0.553
	0.802	0.398	0.427
	0.739	0.369	0.831
	0.784	0.408	1.034
	0.498	0.367
	0.42	0.408
		0.455
Fig. 6h. NMRK1 mRNA (/ACTB)
Parental	Nmrk1-KO
	#9	#17	#19
105	0	0	0
95	0	0	0
Fig. 6i. Rel NAD (%)
Parental		NMRK1-KO
FK	FK/NAR	FK	FK/NAR
0	14.52	0	0
0	18.3	0	0
0	19.1	0	0.8
0	19.2
Fig. 6j.
Anti-NADSYN1			Anti-HSP60
Fig. 6k. Rel NAD (%)
Parental		NADSYN1-KO #31		NADSYN1-KO #34
FK	FK/NAR	FK	FK/NAR	FK	FK/NAR
0	18.3	0	0	0	4.16
0	19.1	0	0	2.8	3.1
0	19.2	0	0.8	2.7	4.2

## Sheet: Fig. 7
Fig. 7a. Niacin (μg/g diet)
Nam	NA	NR	NAR
5.2	17	0.85	0
Fig. 7b. Blood NAR (%)
Normal diet	NFD	NamSD	NASD	NRSD	NARSD
155	6	10	55	5	20
73	5	4	110	3	23
72	5	6	196	3	18
128	3				22
98	2
75	4
Fig. 7c. Niacin
Nam (uM)						NA (uM)
0	0.5	1.5	3	6	(Hrs)	0	0.5	1.5	3	6	(Hrs)
1.6	3.4	20	33	54		0.05	1600	430	100	0.19
1.7	8.1	19	29	62		0.02	880	190	24	0.35
1.5	7.3	24	41	65		0.04	1000	890	1.8	0.25
	12		32				1500		170
NR (uM)						NAR (uM)
0	0.5	1.5	3	6	(Hrs)	0	0.5	1.5	3	6	(Hrs)
0.081	0.056	0.054	0.053	0.072		0.004	1.7	1.6	2.8	2.8
0.064	0.056	0.036	0.043	0.087		0.13	1.9	1.7	2.4	3.4
0.058	0.049	0.067	0.045	0.071		0.005	1.3	1.7	2.2	1.6
	0.06		0.044				1.5		2.3
Fig. 7d. Isotopomer (%)
NA			NAR			Nam			NR
m+4	m+3	m+0	m+4	m+3	m+0	m+4	m+3	m+0	m+4	m+3	m+0
98.6	1.3	0.2	94.8	3.1	2.1	1.2	19.1	79.7	8.8	6.4	84.8
98.6	1.3	0.1	96.1	3	0.9	0.9	15.2	83.9	9.2	3.8	87
98.6	1.3	0.1	96	3	1	0.9	14.9	84.1	7.1	4.7	88.3
98.5	1.4	0.1	96.1	3.1	0.8	1	14.8	84.3	8	3.5	88.6
98.5	1.4	0.1	96.3	3	0.7	0.9	13.5	85.6	4.6	5.4	90
Fig. 7e.
Anti-NAPRT				Anti-HSP60
Fig. 7f. Fold change (KO/WT)
Nam	NA	NR	NAR
0.92	40	1.31	0.016
0.6	38	0.98	0.016
0.92	14	1.47	0.007
0.79	33	0.65	0.012
0.79	38	1.14	0.024
0.74	4	1.31	0.012
Fig. 7g. Tumor volume (mm^3)
Days	WT/Vehicle						WT/GNE								KO/Vehicle						KO/GNE
	#1	#2	#3	#4	#5	#6	#7	#8	#9	#10	#11	#12	#13	#14	#15	#16	#17	#18	#19	#20	#21	#22	#23	#24	#25	#26	#27
10	34	19	44	70	43	0	83	32	43	38	99	52	61	24	30	0	38	46	33	0	37	0	43	95	54	40	72
14	143	30	267	131	55	125	115	83	90	114	132	98	148	144	95	31	125	166	170	129	125	93	97	185	150	125	144
20	502	166	719	332	537	450	93	59	115	164	137	83	281	203	289	399	346	652	983	408	40	60	63	99	86	82	51
24	945	734	1073	569	884	784	60	95	154	200	162	74	362	364	778	884	505	893	1163	640	25	48	40	78	73	56	46

## Sheet: Fig. S1
Supplementary Fig. 1a.
Anti-NAMPT												Anti-NAPRT
87-5			H209			Lu139			MS-1			87-5			H209			Lu139		MS-1
Anti-NADSYN1											Anti-QPRT
87-5			H209			Lu139			MS-1		87-5		H209		Lu139		MS-1
Anti-HSP60
	87-5		Lu139		H209			MS-1
Supplementary Fig. 1b.
Anti-NAMPT					Anti-HSP60
Supplementary Fig. 1c.
Lu139 (pmol/ug protein)					MS-1 (pmol/ug protein)
CTRL	#1	#2	#3		CTRL	#1	#2	#3
3.47	0.83	0.99	0.9		3.13	0.5	0.44	0.7
3.65	0.89	1.05	0.91		2.97	0.53	0.38	0.59
3.79	0.97	1.05	0.93		2.95	0.44	0.39	0.57
Supplementary Fig. 1d.
87-5, Rel cell number			T3M12, Rel cell number			Lu139, Rel cell number
FK866	FK866/NMN		FK866	FK866/NMN		FK866	FK866/NMN
0.349	0.998		0.072	0.952		0.079	0.992
0.331	0.97		0.058	0.959		0.07	1.005
Supplementary Fig. 1e.
NSCLC, Rel cell number							SCLC, Rel cell number							AML, Rel cell number
	nM FK866							nM FK866							nM FK866
	5	10	20	40	80			5	10	20	40	80			5	10	20	40	80
LC-KJ	278	227	173	162	151		87-5	17.7778	7.5	1.11111	0.555556	0.555556		MOLM-14	1.53061	1.02041	1.53061	1.02041	0
ABC1	263	143	105	105	94		H209	2.77778	1.28205	0.42735	0.854701	1.28205		NOMO-1	12.5	5.8	3.75	3.5	2.5
EBC1	511	516	489	433	331		Lu165	58.7912	39.5192	32.6923	18.6538	15.0962		THP-1	34.3	13.75	8.5	14.75	6.5
H1975	941	939	865	808	775		Lu139	57.1121	39.0086	6.03448	6.46552	7.11207		U937	1.96078	1.96078	0.490196	0	0.245098
LK-2	41	44	38	29	24		T3M12	39.6465	40.9091	5.05051	8.58586	3.0303
HS24	1015	974	646	498	389		MS-1	6.66667	2	0.666667	0.666667	0.666667
A549	1051	360	188	164	155		Lu134A	96.6346	75.9375	26.1218	6.09375	2.65625
H1299	1368	884	768	706	421		S-1	45.8333	16.2037	4.62963	1.85185	0.925926
Supplementary Fig. 1f.
5 nM FK866, Rel cell number			20 nM FK866, Rel cell number
SCLC	AML		SCLC	AML
17.7778	1.53061		1.11111	1.53061
2.77778	12.5		0.42735	3.75
58.7912	34.3		32.6923	8.5
57.1121	1.96078		6.03448	0.490196
39.6465			5.05051
6.66667			0.666667
96.6346			26.1218
45.8333			4.62963
Supplementary Fig 1g.
87-5, Rel cell number					Lu139, Rel cell number					MS-1, Rel cell number
Days	0	4	8		Days	0	4	8		Days	0	4	8
CTRL siRNA	1	2.48	5.7		CTRL siRNA	1	2.26	6.3		CTRL siRNA	1	3.66	16.4
NAMPT siRNA	1	2.18	1.6		NAMPT siRNA	1	2.3	3.2		NAMPT siRNA	1	4.03	3.6
Supplementary Fig 1h.
Pan-cancer	-0.654487	-0.251107	-0.208609	-1.11893	-1.03868	-0.929228	-0.756518	-1.13999	-1.66062	-1.07592	-1.31439	-1.45286	-0.801166	-1.3673	-1.10379	-1.18506	-1.23077	-0.443449	-0.982757	-0.911097	-1.04079	-0.871415	-1.01414	-1.12117	-1.75164	-0.974785	-0.943726	-1.22479	-0.737679	-0.634813	-0.692815	-1.06278	-1.02829	-1.12169	-1.12305	-0.391745	-1.19699	-1.00093	-1.23691	-0.652917	-0.626799	-1.06889	-0.905541	-1.03293	-1.08346	-0.954278	-0.633394	-0.180826	-0.33387
SCLC	-0.973714	-0.740213	-1.54213	-0.003502	-0.646583	-0.536104	-0.923551	-1.38357	-0.767614	-1.405	-0.348007	-1.05545	-0.408472	-0.382254	-0.308151	-0.42928	-0.700671	-0.985747	-1.2955
AML	-0.391745	-0.626799	-0.634813	-0.652917	-0.692815	-0.737679	-0.871415	-0.905541	-0.943726	-0.954278	-0.974785	-1.00093	-1.01414	-1.02829	-1.03293	-1.04079	-1.06278	-1.06889	-1.08346	-1.12117	-1.12169	-1.12305	-1.19699	-1.22479	-1.23691	-1.75164
[truncated: 1,005 more columns]

## Sheet: Fig. S2
Supplementary Fig. 2a.
IMP (m+(1-5)												F1,6BP (m+6)												ATP (m+5)
Hrs	CTRL					FK866						Hrs	CTRL					FK866						Hrs	CTRL					FK866
0	0	0	0	0	0	0	0	0	0	0		0	0	0	0	0	0	0	0	0	0	0		0	0	0	0	0	0	0	0	0	0	0
0.5	119	210	118	107	141	535	142	0	191	344		0.5	343	0	229	0	0	17039	3002	14268	1734	3184		0.5	292	853	893	1394	966	0	0	0	0	0
1	108	260	224	143	159	987	466	322	544	346		1	350	0	0	0	0	22393	4174	23204	2458	5308		1	546	1267	1365	2345	1432	43	0	0	0	0
4	191	485	462	353		1683	1007	1663	1125			4	264	170	128	134		33387	4570	38571	9375			4	1167	2907	4230	5394		91	0	354	0
GTP (m+5)												DHAP (m+6)												Lac (m+3)
Hrs	CTRL					FK866						Hrs	CTRL					FK866						Hrs	CTRL					FK866
0	0	0	0	0	0	0	0	0	0	0		0	0	0	0	0	0	0	0	0	0	0		0	0	0	0	0	0	0	0	0	0	0
0.5	181	378	393	612	481	0	0	0	0	0		0.5	0	0	0	0	0	3846	1483	5626	1401	1621		0.5	3144	1610	2638	904	6197	3077	0	3074	0	0
1	343	518	470	969	641	0	0	0	0	0		1	0	0	0	0	0	4208	2292	6782	2036	1820		1	2651	1275	1307	1076	4241	3101	0	5931	0	0
4	659	1347	1553	1962		127	0	510	0			4	0	0	0	0		6245	2899	10178	4335			4	3581	3562	1478	2076		4686	0	6582	0
Ala (m+3)												Cit (m+2)												Glu (m+2)
Hrs	CTRL					FK866						Hrs	CTRL					FK866						Hrs	CTRL					FK866
0	0	14	33	0	0	0	0	0	0	0		0	0	0	17	0	0	0	0	0	0	0		0	0	0	0	0	0	0	0	0	0	0
0.5	2973	5165	4707	4320	6731	2257	421	1723	37	563		0.5	200	647	1229	209	582	363	0	0	0	0		0.5	1707	3264	4245	1478	9984	2040	0	763	40	329
1	3086	5103	4015	5405	6609	2900	603	2095	50	704		1	319	770	1421	334	943	468	0	0	0	0		1	3702	5121	6696	3652	14976	3094	20	1186	204	693
4	3605	9084	8477	6994		4433	666	4312	140			4	293	990	1814	719		331	0	309	0			4	6095	7329	12958	7986		3446	419	3865	1694
Ser (m+3)												Gly (m+2)
Hrs	CTRL					FK866						Hrs	CTRL					FK866
0	0	0	0	0	0	0	0	0	0	0		0	0	0	2	0	0	0	0	0	0	0
0.5	21	324	136	221	381	0	0	0	0	0		0.5	21	1004	731	418	77	0	0	0	0	0
1	22	450	138	309	458	0	0	0	0	0		1	32	1644	976	545	140	0	18	3	1	5
4	36	950	198	502		0	0	0	0			4	78	2468	1420	1032		0	0	0	0
Supplementary Fig. 2c. Rel ATP (% to CTRL)
w/ glucose		wo glucose
CTRL	KA	CTRL	KA
100	52.8	67.8	69.4
100	35.1	70.8	64.2
100	32.6	90.4	56
100	72.7	83.8	69.1
100	15.5	91.6	66.1
Supplementary Fig. 2d. Rel ATP (% to CTRL)
SCLC	NSCLC
52.8	90.4
35.1	22
32.6	119.3
72.7	108.4
15.5	107.7
Supplementary Fig. 2e.
Anti-KYNU			Anti-QPRT			Anti-HSP60
Supplementary Fig. 2f. Rel NAD (%)
NTC	KYNU	QPRT	NTC + FK866	KYNU + FK866	QPRT + FK866
100	80.82	61.1	44.35	41.09	27.6
100	95.2	81.7	41.2	34.9	27.9
100	87	71	37.6	37	27.9
			40		29

## Sheet: Fig. S3
Supplementary Fig. 3a.
Rel NCAMmRNA			Rel SYPmRNA
TR-6TF (+ DOXY)	NECs		TR-6TF (+ DOXY)	NECs
1.39	3.37876		1.354	0.729
0.85	10.6432		1.032	1.483
0.95	3.48675		0.605	0.059
			1.048

[truncated: 6 more sheets: Fig. S4, Fig. S5, Fig. S6, Fig. S7, Fig. S8, Fig. S9]
